# Supplementary material for: Maximal Safe Resection in Glioblastoma Surgery: A Systematic Review of Advanced Intraoperative Image-Guided Techniques
Source: Brain Sci. 2023 Jan 28;13(2):216. doi: 10.3390/brainsci13020216 (PMC9954589; doi:10.3390/brainsci13020216)
Supplement: Supplementary file 1 [file brainsci-13-00216-s001.zip]

Archive with 2 entries (2 files):
- PRISMA CHECKLIST.pdf
- ROBIS.pdf
